# Supplementary material for: Positive Correlation between Enhanced Expression of TLR4/MyD88/NF-κB with Insulin Resistance in Placentae of Gestational Diabetes Mellitus
Source: PLoS One. 2016 Jun 24;11(6):e0157185. doi: 10.1371/journal.pone.0157185 (PMC4920413; doi:10.1371/journal.pone.0157185)
Supplement: S2 File — The relative expression of key molecules of TLR4 pathway by Real time-PCR. (XLS) [file pone.0157185.s002.xls]

## Sheet: maternal surface of placenta
Control	TLR4	MyD88	AKT	GAPDH	GDM	TLR4	MyD88	AKT	GAPDH
39	30.97	27.91	30.29	24.6	8	26.97	28.06	28.69	24.83
64	31.11	28.14	30.25	24.39	9	27.1	27.63	28.76	24.35
73	30.3368	28.7771	30.2935	26.2043	17	32.84	29.93	31.79	27.98
75	27.9	29.65	29.79	27.37	20	32.81	31.16	32.17	27.62
77	27.64	29.73	29.87	26.98	24	32.825	30.545	31.98	27.4138
95	27.77	29.69	29.83	27.18	27	35.78	31.36	35.61	29.18
120	28.1	29.06	29.96	26.92	29	34.43	31.65	34.95	30.45
122	28.1	29.06	29.96	26.92	44	35.105	31.505	35.28	29.815
123	28.11	28.78	29.86	26.79	48	33.03	30.9	34.86	31.96
127	27.57	29.55	30.86	26.58	65	33.55	30.45	34.31	28.09
133	29.85	26.8	29.38	24.52	76	33.29	30.675	34.585	30.025
142	30.12	26.94	29.22	25	85	28.58	25.83	27.63	21.28
156	29.98	26.86	29.29	24.76	89	28.88	25.83	27.86	21.31
158	31.95	29.25	31.76	26.6	96	28.73	25.83	27.745	21.295
159	32.29	29.94	31.88	25.83	99	28.06	29.02	29.55	27.66
177	32.11	29.595	31.82	26.215	102	29.87	28.97	29.5	27.74
179	32.09	28.77	32.35	25.3	106	28.965	28.995	29.525	27.7
181	32.2	28.72	31.58	25.7	109	27.82	29.02	28.79	28.67
184	32.145	28.745	31.965	25.5	115	30.1	28.23	29.11	28.24
191	33.98	28.97	28.41	27.99	116	28.96	28.625	28.95	28.455
182	29.23	28.69	28.86	27.91	157	26.22	27.8	28.29	28.37
207	31.605	28.83	28.635	27.95	165	27.92	27.98	28.14	28.41
208	31.11	28.14	30.25	24.39	166	27.07	27.89	28.215	28.39
210	26.68	28.54	26.99	20.85	185	27.69	28.81	29.27	27.28
213	26.35	28.37	27.18	21.32	187	28.63	28.94	29.15	27.55
215	28.1	29.06	29.96	26.92	189	28.16	28.875	29.21	27.415
220	27.57	29.41	29.91	27.75	190	30.38	29.1175	30.6863	27.5958
222	27.78	29.42	29.88	27.34	216	28.68	28.06	28.69	24.83
225	28.1	29.06	29.96	26.92	216	28.54	28.64	28.76	24.35
233	28.69	29.37	30.56	26.1	217	27.99	28.55	28.6	24.85
235	30.12	26.94	29.22	25	224	27.82	28.61	28.39	24.72
247	28.1	28.92	29.91	26.86	278	27.06	28.15	28.85	24.49
					278	26.74	28.3	28.7	25.1
					35	27.03	29.23	29.77	25.02
					147	27.12	29.23	29.64	24.76
					43	27.81	28.94	29.23	24.33
					90	27.59	28.69	29.45	24.74
					173	29.4634	28.9197	30.1267	26.6558
											31.04	28.025	30.27	24.495
Analysis
	GAPDH	TLR4	△CT	△△CT		TLR4
C	25.784	31.379	5.595	0		C	1
GDM	27.5958	30.3881	2.79235	-2.80265		GDM	6.98
	GAPDH	MyD88	△CT	△△CT	2-△△CT	MyD88
C	25.784	28.413	2.629	0	1	C	1
GDM	27.5958	29.1175	1.52172	-1.10728	6.97721	GDM	3.08
	GAPDH	AKT	△CT	△△CT	2-△△CT	AKT
C	25.784	30.398	4.614	0	1	C	1
GDM	27.5958	30.6863	3.09047	-1.52353	3.08273	GDM	2.87
		TLR4	MyD88	NF-kB	2-△△CT
	C	1	1	1	1
	GDM	6.98	3.08	4.96	2.87494

## Sheet: fetal surface of placenta
Control	TLR4	MyD88	AKT	GAPDH	GDM	TLR4	MyD88	AKT	GAPDH	DM	TLR4	MyD88	AKT	GAPDH
39	28.23	30.27	29.68	28.63	8	28.96	29.95	29.24	28.97	79	27.98	29.66	28.18	22.23
64	27.97	30.12	29.73	28.54	9	29.09	30.22	29.64	28.76		28.1	29.6	28.23	21.71
73	28.1	30.195	29.705	28.585	17	29.025	30.085	29.44	28.865	117	33.05	33.89	28.73	24.27
75	27.39	28.85	28.63	26.42	20	27.26	28.5	27.6	25.9		32.33	33.35	28.91	24.22
77	27.33	28.92	28.5	26.18	24	26.95	28.4	26.03	25.69	154	30.08	31.25	28.49	21.07
95	27.36	28.885	28.565	26.3	27	27.105	28.45	26.815	25.795		29.7	30.87	28.51	21.59
120	27.88	28.82	28.56	25.68	29	27.23	28.34	27.89	24.53	175	30.21	32.25	28.71	24.25
122	27.98	28.81	28.41	25.73	44	27.07	28.19	27.83	24.4		30.0483	31.2483	28.5041	22.0706
123	27.93	28.815	28.485	25.705	48	27.15	28.265	27.86	24.465
127	26.29	27.58	27.15	24.18	65	26.64	28.42	27.97	24.36
133	26.34	27.4	27.45	24.2	76	26.94	28.27	27.87	24.48
142	26.315	27.49	27.3	24.19	85	26.79	28.345	27.92	24.42
156	28.6	28.45	28.97	24.43	89	27.95	27.96	28.51	24.87
158	28.62	28.95	28.99	24.4	96	27.4	28.28	28.19	24.9
159	28.61	28.7	28.98	24.415	99	27.675	28.12	28.35	24.885	Mean	30.1891	31.4157	28.5078	22.5315
177	27.87	28.97	29.38	27.08	102	27.61	28.93	28.81	26.69
179	27.65	29.01	29.56	26.96	106	27.81	28.64	28.32	27.02
181	27.76	28.99	29.47	27.02	109	27.71	28.785	28.565	26.855
184	27.6792	28.8458	28.7508	26.0358	115	27.5758	28.675	28.1583	25.8808
191	28.76	29.12	25.21	22.7	116	35.48	34.95	35.95	30.72
182	28.29	29.34	24.71	22.58	157	36.11	35.19	35.62	31.24
207	28.525	29.23	24.96	22.64	165	28.99	29.41	28.99	22.6
6	28.1598	29.0641	26.597	24.1064	166	28.61	29.35	28.65	21.99
208	27.9771	28.9812	27.4154	24.8396	185	28.53	30.54	29.11	23.1
210	26.29	27.58	27.15	24.18	187	28.95	30.7	28.51	22.47
213	27.7478	28.6341	27.709	24.7353	189	27.97	29.16	27.67	21.37
215	28.76	29.12	25.21	22.7	190	28.2	29.57	27.48	21
220	28.62	28.95	28.99	24.4	216	29.04	30.68	26.29	24.02
222	27.33	28.92	28.5	26.18	216	29.07	30.95	25.62	24.6
225	27.87	28.97	29.38	27.08	217	32.11	32.66	29.82	28.78
233	28.62	28.95	28.99	24.4	224	31.4	32.94	29.5	28.22
235	28.23	30.27	29.68	28.63	278	29.06	30.82	25.96	24.31
247	27.97	30.12	29.73	28.54	278	31.76	32.8	29.66	28.5
247	27.8485	28.9476	28.198	25.5284
Mean	27.7945	28.8982	28.2339	25.5728	Mean	28.6613	29.7353	28.5464	25.3931
Analysis
	GAPDH	TLR4	△CT	△△CT		TLR4
C	25.5728	27.7945	2.22174	0		C	1
GDM	25.5049	28.6705	3.16562	0.94388		GDM	2.08
DM	22.515	30.2067	7.69167	5.46993		DM	0.02
	GAPDH	MyD88	△CT	△△CT	2-△△CT	MyD88
C	25.5728	28.8982	3.32545	0	1	C	1
GDM	25.5049	29.7419	4.23701	0.91156	2.07933	GDM	2.13
DM	22.515	31.4367	8.92167	5.59622	0.0225625	DM	0.02
	GAPDH	pAKT	△CT	△△CT	2-△△CT	pAKT
C	25.5728	28.2339	2.66113	0	1	C	1
GDM	25.5049	28.5679	3.06305	0.40192	2.12644	GDM	3.78
DM	22.515	28.5083	5.99333	3.3322	0.0206714	DM	0.1
		TLR4	MyD88	NF-kB	2-△△CT
	C	1	1	1	1
	GDM	2.08	2.13	3.86	3.78425

## Sheet: NF-kB of fetal surface
	Group	NF-KB	NF-KB	GAPDH	GAPDH	NF-KB AV	GAPDH AV	△Ct NF-KB	2-△Ct NFKB	NFkB/GAPDH
8	GDM	29.3972	29.0199	28.7823	27.9843	29.2085	28.3833	0.825243	0.564387	1.02907			GAPDH	NF-kB	△CT	△△CT	2-△△CT
9	GDM	24.7465	24.5809	23.7296	24.3511	24.6637	24.0403	0.623381	0.649148	1.02593		C	22.69	24.99	2.3	0	1	C	1
17	GDM	27.2638	27.0435	26.7648	26.694	27.1536	26.7294	0.42423	0.745237	1.01587		GDM	24.58	26.08	1.5	-0.8	3.86302	GDM	3.86
20	GDM	25.4276	24.961	18.8351	18.352	25.1943	18.5935	6.60078	0.0103031	1.355
24	GDM	29.9524	29.3315	29.4432	28.4405	29.642	28.9418	0.700112	0.615524	1.02419
27	GDM	26.864	27.0961	25.5357	25.3709	26.9801	25.4533	1.52677	0.347054	1.05998
29	GDM	25.0723	25.0724	24.0377	24.4828	25.0724	24.2602	0.812148	0.569533	1.03348
44	GDM	26.1254	25.9742	22.6127	22.7536	26.0498	22.6832	3.36663	0.0969488	1.14842
48	GDM	26.5032	26.498	23.9893	23.9831	26.5006	23.9862	2.51438	0.175023	1.10483
65	GDM	24.1092	24.036	21.4393	21.3186	24.0726	21.3789	2.6937	0.154567	1.126
76	GDM	24.1013	24.3707	22.0911	22.1579	24.236	22.1245	2.1115	0.231407	1.09544
85	GDM	25.3246	25.6735	24.4251	24.5779	25.499	24.5015	0.997509	0.500864	1.04071
89	GDM	22.6702	22.3893	19.7927	19.3138	22.5298	19.5532	2.97655	0.127049	1.15223
96	GDM	22.9318	22.7985	19.2954	19.5353	22.8652	19.4153	3.44984	0.0915157	1.17769
99	GDM	25.5712	25.7372	25.5477	25.2017	25.6542	25.3747	0.279505	0.823874	1.01102
102	GDM	30.0564	30.0158	28.3842	28.4782	30.0361	28.4312	1.60488	0.328763	1.05645
106	GDM	27.8842	27.9736	25.2092	25.7282	27.9289	25.4687	2.46017	0.181725	1.0966
109	GDM	27.2178	26.3128	26.1939	26.3403	26.7653	26.2671	0.498167	0.708006	1.01897
115	GDM	26.0578	26.3255	25.3009	25.5417	26.1916	25.4213	0.770332	0.586282	1.0303
116	GDM	26.275	26.009	24.6524	24.2461	26.142	24.4493	1.6927	0.309347	1.06923
157	GDM	25.6203	25.6282	24.0573	24.16	25.6242	24.1086	1.5156	0.34975	1.06287
165	GDM	26.1608	26.3915	25.7471	25.5608	26.2762	25.6539	0.622229	0.649667	1.02425
166	GDM	25.3246	25.6735	24.4251	24.5779	25.499	24.5015	0.997509	0.500864	1.04071
185	GDM	25.0723	25.0724	24.0377	24.4828	25.0724	24.2602	0.812148	0.569533	1.03348
187	GDM	27.2178	26.3128	26.1939	26.3403	26.7653	26.2671	0.498167	0.708006	1.01897
189	GDM	25.9659	25.4113	24.7263	24.955	25.6886	24.8406	0.847983	0.555561	1.03414
190	GDM	26.0578	26.3255	25.3009	25.5417	26.1916	25.4213	0.770332	0.586282	1.0303
217	GDM	25.5712	25.7372	25.5477	25.2017	25.6542	25.3747	0.279505	0.823874	1.01102
216	GDM	27.2145	27.2017	27.4008	26.7227	27.2081	27.0617	0.146352	0.903532	1.00541
						26.0816	24.5844	1.49718	0.464263	1.06664
233	Control	30.6341	30.5349	27.6185	28.108	30.5845	27.8632	2.72129	0.151639	1.09767
235	Control	31.0066	30.8168	30.2209	31.1932	30.9117	30.707	0.20468	0.867731	1.00667
247	Control	24.7699	24.935	22.1704	22.44	24.8524	22.3052	2.54723	0.171083	1.1142
75	Control	24.3618	23.9666	19.9994	20.3372	24.1642	20.1683	3.99589	0.0626784	1.19813
77	Control	22.7829	22.6561	18.5763	18.4502	22.7195	18.5132	4.20626	0.0541738	1.2272
95	Control	22.3243	22.0451	18.9731	18.9917	22.1847	18.9824	3.20224	0.10865	1.1687
120	Control	23.1403	22.8685	20.488	20.4725	23.0044	20.4802	2.52417	0.17384	1.12325
122	Control	23.7692	23.3834	21.3825	21.4096	23.5763	21.3961	2.18026	0.220635	1.1019
123	Control	26.244	26.3501	24.6541	24.1654	26.297	24.4097	1.88731	0.270311	1.07732
127	Control	24.4332	22.8495	21.1692	21.1342	23.6413	21.1517	2.48966	0.178048	1.11771
133	Control	22.7545	22.2558	19.9766	19.9513	22.5051	19.964	2.54118	0.171803	1.12729
142	Control	28.5718	28.7196	27.0516	26.98	28.6457	27.0158	1.62996	0.323096	1.06033
156	Control	26.3118	26.0472	24.6395	24.1991	26.1795	24.4193	1.76013	0.295222	1.07208
158	Control	22.8624	22.8933	18.8767	18.8775	22.8779	18.8771	4.00079	0.0624659	1.21194
159	Control	26.4304	26.508	24.8151	24.7316	26.4692	24.7734	1.69587	0.308669	1.06846
177	Control	23.7842	23.7965	21.0969	21.0535	23.7903	21.0752	2.71516	0.152285	1.12883
179	Control	22.9459	22.6334	19.8612	19.909	22.7897	19.8851	2.90457	0.133548	1.14607
181	Control	23.1698	22.9944	20.0713	19.9459	23.0821	20.0086	3.07355	0.118787	1.15361
184	Control	25.2663	25.1656	23.8921	23.7403	25.216	23.8162	1.39971	0.379006	1.05877
191	Control	22.8841	22.5705	19.2379	19.3084	22.7273	19.2731	3.45412	0.0912441	1.17922
182	Control	25.0467	25.0492	23.7425	24.2813	25.0479	24.0119	1.03602	0.48767	1.04315
207	Control	26.6805	27.1465	26.6489	26.3779	26.9135	26.5134	0.400104	0.757804	1.01509
208	Control	26.3811	26.7015	25.8911	26.6138	26.5413	26.2524	0.288846	0.818557	1.011
						24.9879	22.6897	2.29822	0.276476	1.10907

## Sheet: NF-kB of maternal surface
	Group	NF-KB	NF-KB	GAPDH	GAPDH	NF-KB AV	GAPDH AV	△Ct NF-KB	2-△Ct NFKB
8	GDM	28.3462	28.8139	26.3343	26.1784	28.58	26.2564	2.32367	0.199759			GAPDH	NF-kB	△CT	△△CT	2-△△CT
9	GDM	23.0361	23.2707	22.3287	22.5294	23.1534	22.4291	0.724345	0.605272		C	22.93	25.41	2.48	0	1	C	1
17	GDM	23.9516	23.8518	20.9018	21.0751	23.9017	20.9884	2.91328	0.132744		GDM	23.77	25.84	2.07	-0.41	4.95756	GDM	4.96
20	GDM	26.1283	25.8942	24.2565	24.1172	26.0112	24.1869	1.82433	0.282371
24	GDM	24.0756	24.1991	22.643	22.5353	24.1373	22.5891	1.54822	0.341931
27	GDM	25.1488	24.7865	22.9699	23.4939	24.9677	23.2319	1.73573	0.300257
29	GDM	32.4067	32.9009	32.3903	32.559	32.6538	32.4746	0.179152	0.883222
44	GDM	27.0849	26.9885	26.7355	26.4444	27.0367	26.59	0.446734	0.733702
48	GDM	23.5683	23.418	20.6002	20.5881	23.4932	20.5941	2.89902	0.134063
65	GDM	27.7588	27.3984	25.2035	25.1626	27.5786	25.1831	2.39551	0.190056
76	GDM	25.6989	26.5163	23.2591	22.9789	26.1076	23.119	2.98861	0.125991
85	GDM	24.7398	24.1856	20.9661	21.5179	24.4627	21.242	3.22068	0.10727
89	GDM	23.5533	25.9402	22.8211	22.9075	24.7467	22.8643	1.88245	0.271224
96	GDM	26.4835	26.5584	26.4857	26.0677	26.5209	26.2767	0.244279	0.844238
99	GDM		34.021	37.1083	32.3464	34.021	34.7274	-0.706394	1.63172
102	GDM	24.4699	24.6213	21.9309	22.0525	24.5456	21.9917	2.55388	0.170297
106	GDM	27.4588	27.7736	25.6097	25.4387	27.6162	25.5242	2.092	0.234556
109	GDM	28.6078	28.1522	25.6813	26.4628	28.38	26.0721	2.30795	0.201948
115	GDM	23.7614	23.8649	20.3422	20.5098	23.8131	20.426	3.38712	0.0955815
116	GDM	23.2695	23.6738	20.0331	20.5102	23.4716	20.2716	3.19999	0.10882
157	GDM	23.9741	23.7109	21.433	21.2317	23.8425	21.3324	2.51014	0.175539
165	GDM	25.6932	25.2984	23.7471	23.9428	25.4958	23.8449	1.65088	0.318446
166	GDM	25.7117	24.8494	23.5229	23.7564	25.2805	23.6396	1.64091	0.320653
185	GDM	24.5301	24.1268	22.231	22.1444	24.3284	22.1877	2.1407	0.226769
187	GDM	25.5672	25.3455	22.8139	22.9119	25.4564	22.8629	2.59348	0.165685
189	GDM	26.0985	26.0234	22.97	22.5578	26.061	22.7639	3.29702	0.101742
190	GDM	23.2036	23.18	19.6826	19.9588	23.1918	19.8207	3.37111	0.0966484
217	GDM	24.8222	24.7545	21.8623	22.2136	24.7883	22.0379	2.7504	0.14861
						25.8444	23.7689	2.07554	0.326754
233	Control	28.7659	24.5841	23.6366	22.7546	26.675	23.1956	3.47942	0.0896581
235	Control	28.7659	24.5841	23.6366	22.7546	26.675	23.1956	3.47942	0.0896581
247	Control	23.3082	23.1539	20.9626	20.8814	23.231	20.922	2.30906	0.201793
75	Control	23.95	23.9527	20.6335	20.3814	23.9514	20.5075	3.44391	0.0918927
77	Control	22.6996	22.6122	22.6278	21.9588	22.6559	22.2933	0.362548	0.77779
95	Control	25.1253	24.8568	24.1348	24.2725	24.9911	24.2036	0.787428	0.579376
120	Control	24.6611	24.564	22.4986	21.8812	24.6125	22.1899	2.42263	0.186516
122	Control	26.3367	26.5677	24.2347	23.9107	26.4522	24.0727	2.37951	0.192174
123	Control	24.7812	24.472	22.7881	22.7762	24.6266	22.7822	1.84449	0.278454
127	Control	37.0951		32.2061	34.0719	37.0951	33.139	3.95611	0.0644308
133	Control	26.7521	26.6523	25.3509	25.1487	26.7022	25.2498	1.45239	0.365414
142	Control	21.8958	21.9776	19.7007	19.137	21.9367	19.4188	2.51787	0.174601
156	Control	24.9718	24.7599	23.2218	22.6917	24.8659	22.9568	1.90908	0.266262
158	Control	23.8691	23.9454	20.8099	21.2793	23.9073	21.0446	2.86265	0.137485
159	Control	24.5123	23.7235	21.5531	22.158	24.1179	21.8555	2.26237	0.20843
177	Control	25.4424	25.0282	21.5304	21.7144	25.2353	21.6224	3.61291	0.0817346
179	Control	25.5682	25.6971	21.765	21.6494	25.6327	21.7072	3.92548	0.0658132
181	Control	24.3515	25.407	22.0958	21.8749	24.8793	21.9854	2.89392	0.134537
184	Control	24.9479	24.7671	22.1663	22.6258	24.8575	22.396	2.46146	0.181563
191	Control	25.3623	25.1275	21.9052	21.6629	25.2449	21.784	3.46086	0.0908194
182	Control	26.829	26.6285	25.8039	25.5078	26.7287	25.6559	1.07289	0.475367
207	Control	24.8556	24.8215	23.6296	24.003	24.8386	23.8163	1.02226	0.492343
208	Control	24.8157	24.2968	21.4166	21.1681	24.5563	21.2923	3.26391	0.104103
						25.4117	22.9255	2.4862	0.231749
